# Supplementary material for: Unveiling Tst3, a Multi-Target Gating Modifier Scorpion α Toxin from Tityus stigmurus Venom of Northeast Brazil: Evaluation and Comparison with Well-Studied Ts3 Toxin of Tityus serrulatus
Source: Toxins (Basel). 2024 Jun 3;16(6):257. doi: 10.3390/toxins16060257 (PMC11209618; doi:10.3390/toxins16060257)
Supplement: Supplementary file 1 [file toxins-16-00257-s001.zip]

Archive with 1 entries (1 files):
- toxins-3014848-supplementary.pdf
